# Supplementary material for: Study of Archaeal Diversity in the Arctic Meltwater Lake Region
Source: Biology (Basel). 2023 Jul 20;12(7):1023. doi: 10.3390/biology12071023 (PMC10376139; doi:10.3390/biology12071023)
Supplement: Supplementary file 1 [file biology-12-01023-s001.zip]

Archive with 2 entries (2 files):
- Table S1 Number of sample sequences.xls
- Table S2 Alpha_index.xls
