# Supplementary material for: Study of Archaeal Diversity in the Arctic Meltwater Lake Region
Source: Biology (Basel). 2023 Jul 20;12(7):1023. doi: 10.3390/biology12071023 (PMC10376139; doi:10.3390/biology12071023)
Supplement: Supplementary file 1 [file biology-12-01023-s001.zip › Table S1 Number of sample sequences.xls]

Sample name	NHS1_1	NHS1_2	NHS1_3	NHS2_1	NHS2_2	NHS2_3	NHS3_1	NHS3_2	NHS3_3	NHX1_1	NHX1_2	NHX1_3	NHX2_1	NHX2_2	NHX2_3	NHX3_1	NHX3_2	NHX3_3	XHS1_1	XHS1_2	XHS1_3	XHS2_1	XHS2_2	XHS2_3	XHS3_1	XHS3_2	XHS3_3	XHX1_1	XHX1_2	XHX1_3	XHX2_1	XHX2_2	XHX2_3	XHX3_1	XHX3_2	XHX3_3
Sequence quantity	56763	49910	58984	51958	52724	60760	46798	58430	65086	58921	65751	45155	60708	60773	60127	56109	21825	51313	64042	54973	60812	52515	35691	55175	53234	55429	55879	51250	53888	41461	58925	61548	58114	56464	60184	48892
