# Supplementary material for: Study of Archaeal Diversity in the Arctic Meltwater Lake Region
Source: Biology (Basel). 2023 Jul 20;12(7):1023. doi: 10.3390/biology12071023 (PMC10376139; doi:10.3390/biology12071023)
Supplement: Supplementary file 1 [file biology-12-01023-s001.zip › Table S2 Alpha_index.xls]

Sample_Name	chao1	dominance	goods_coverage	observed_otus	pielou_e	shannon	simpson
NHS1.1	76.600	0.336	1.000	73	0.378	2.341	0.664
NHS1.2	175.438	0.075	0.999	172	0.634	4.708	0.925
NHS1.3	191.200	0.207	0.999	189	0.474	3.581	0.793
NHS2.1	181.692	0.103	0.999	179	0.550	4.115	0.897
NHS2.2	264.100	0.115	0.999	263	0.561	4.512	0.885
NHS2.3	262.098	0.098	0.999	250	0.588	4.685	0.902
NHS3.1	164.000	0.099	0.999	159	0.599	4.380	0.901
NHS3.2	140.235	0.082	1.000	139	0.631	4.492	0.918
NHS3.3	145.000	0.058	0.999	134	0.693	4.899	0.942
NHX1.1	178.059	0.077	0.999	171	0.626	4.644	0.923
NHX1.2	156.812	0.072	1.000	154	0.657	4.773	0.928
NHX1.3	102.882	0.147	1.000	102	0.519	3.461	0.853
NHX2.1	170.875	0.076	1.000	170	0.618	4.581	0.924
NHX2.2	143.250	0.121	1.000	142	0.581	4.153	0.879
NHX2.3	120.600	0.096	1.000	117	0.619	4.255	0.904
NHX3.1	96.625	0.144	1.000	94	0.605	3.962	0.856
NHX3.2	231.000	0.133	1.000	231	0.586	4.601	0.867
NHX3.3	225.500	0.060	1.000	224	0.645	5.033	0.940
XHS1.1	117.556	0.526	0.999	110	0.280	1.899	0.474
XHS1.2	165.333	0.342	0.999	161	0.378	2.770	0.658
XHS1.3	187.370	0.275	0.999	184	0.428	3.223	0.725
XHS2.1	201.737	0.109	1.000	201	0.558	4.266	0.891
XHS2.2	138.750	0.134	1.000	135	0.528	3.736	0.866
XHS2.3	134.200	0.126	0.999	130	0.523	3.673	0.874
XHS3.1	133.444	0.166	0.999	131	0.488	3.435	0.834
XHS3.2	157.000	0.134	0.999	119	0.517	3.564	0.866
XHS3.3	101.667	0.191	1.000	101	0.474	3.155	0.809
XHX1.1	156.800	0.273	1.000	155	0.418	3.042	0.727
XHX1.2	127.333	0.359	1.000	126	0.311	2.172	0.641
XHX1.3	155.333	0.243	0.999	151	0.412	2.982	0.757
XHX2.1	177.045	0.168	1.000	175	0.540	4.021	0.832
XHX2.2	106.625	0.269	1.000	101	0.474	3.156	0.731
XHX2.3	232.000	0.155	0.999	226	0.548	4.283	0.845
XHX3.1	148.077	0.261	0.999	140	0.480	3.421	0.739
XHX3.2	178.143	0.118	1.000	176	0.576	4.295	0.882
XHX3.3	154.400	0.115	1.000	153	0.552	4.008	0.885
